# Supplementary material for: Phosphorylation of H3-Thr3 by Haspin Is Required for Primary Cilia Regulation
Source: Int J Mol Sci. 2021 Jul 20;22(14):7753. doi: 10.3390/ijms22147753 (PMC8307231; doi:10.3390/ijms22147753)
Supplement: Supplementary file 1 [file ijms-22-07753-s001.zip]

Archive with 1 entries (1 files):
- ijms-1290869-supplementary.pdf
